# Supplementary material for: Fear of Recurrence in Young Adult Cancer Patients—A Network Analysis
Source: Cancers (Basel). 2022 Apr 22;14(9):2092. doi: 10.3390/cancers14092092 (PMC9105535; doi:10.3390/cancers14092092)
Supplement: Supplementary file 1 [file cancers-14-02092-s001.zip]

Archive with 1 entries (1 files):
- cancers-1596213-supplementary.pdf
